# Supplementary material for: Comprehensive analysis of the NAC transcription factor gene family in Kandelia obovata reveals potential members related to chilling tolerance
Source: Front Plant Sci. 2022 Nov 17;13:1048822. doi: 10.3389/fpls.2022.1048822 (PMC9714628; doi:10.3389/fpls.2022.1048822)
Supplement: Supplementary file 3 [file Table_3.xls]

## Sheet: Sheet1
Table S3. Annotation of Kandelia obovata NAC transcription factors
Name	Gene ID	Group	Chromosome	Chromesome	Gene ID	Coding sequence length / bp	Protein length / aa	Relative molecular weight / kDa	Theoretical isoelectric point (pI)	Subcellular localization
KoNAC1	GWHTACBH011229		Chr01	Chr01	GWHTACBH011229	1128	375	42.29	8.37	Nucleus
KoNAC2	GWHTACBH011228		Chr01	Chr01	GWHTACBH011228	1146	381	43.24	5.97	Nucleus
KoNAC3	GWHTACBH016676		Chr01	Chr01	GWHTACBH016676	1683	560	62.23	4.9	Nucleus
KoNAC4	GWHTACBH016694		Chr01	Chr01	GWHTACBH016694	807	268	31.05	9.45	Nucleus
KoNAC5	GWHTACBH016846		Chr01	Chr01	GWHTACBH016846	462	153	17.81	6.61	Cytoplasm
KoNAC6	GWHTACBH006944		Chr02	Chr02	GWHTACBH006944	945	314	35.86	4.97	Nucleus
KoNAC7	GWHTACBH007369		Chr02	Chr02	GWHTACBH007369	1245	414	46.74	4.8	Cytoplasm
KoNAC8	GWHTACBH007386		Chr02	Chr02	GWHTACBH007386	876	291	33.34	5.93	Nucleus
KoNAC9	GWHTACBH008214		Chr02	Chr02	GWHTACBH008214	927	308	34.41	9.31	Nucleus
KoNAC10	GWHTACBH008229		Chr02	Chr02	GWHTACBH008229	1194	397	44.64	6.46	Nucleus
KoNAC11	GWHTACBH000239		Chr03	Chr03	GWHTACBH000239	513	170	19.65	9.63	Chloroplast
KoNAC12	GWHTACBH000441		Chr03	Chr03	GWHTACBH000441	1077	358	40.69	8.19	Nucleus
KoNAC13	GWHTACBH000618		Chr03	Chr03	GWHTACBH000618	648	215	23.84	9.55	Nucleus
KoNAC14	GWHTACBH000956		Chr03	Chr03	GWHTACBH000956	1722	573	63.68	4.61	Cytoplasm
KoNAC15	GWHTACBH000958		Chr03	Chr03	GWHTACBH000958	1299	432	48.72	5.72	Nucleus
KoNAC16	GWHTACBH001190		Chr03	Chr03	GWHTACBH001190	1023	340	38.66	8.05	Nucleus
KoNAC17	GWHTACBH012413		Chr04	Chr04	GWHTACBH012413	906	301	34.85	6.19	Nucleus
KoNAC18	GWHTACBH012459		Chr04	Chr04	GWHTACBH012459	1941	646	73.58	5.19	Nucleus
KoNAC19	GWHTACBH012940		Chr04	Chr04	GWHTACBH012940	999	332	37.42	4.99	Nucleus
KoNAC20	GWHTACBH001854		Chr04	Chr04	GWHTACBH001854	780	259	29.32	8.02	Nucleus
KoNAC21	GWHTACBH001855		Chr04	Chr04	GWHTACBH001855	663	220	25.06	8.54	Nucleus
KoNAC22	GWHTACBH001934		Chr04	Chr04	GWHTACBH001934	534	177	20.82	9.19	Nucleus
KoNAC23	GWHTACBH002175		Chr04	Chr04	GWHTACBH002175	954	317	36.05	9.33	Nucleus
KoNAC24	GWHTACBH002294		Chr04	Chr04	GWHTACBH002294	915	304	34.03	5.45	Nucleus
KoNAC25	GWHTACBH006247		Chr05	Chr05	GWHTACBH006247	858	285	32.89	8.53	Nucleus
KoNAC26	GWHTACBH005704		Chr05	Chr05	GWHTACBH005704	1731	576	64.06	5.2	Nucleus
KoNAC27	GWHTACBH005231		Chr05	Chr05	GWHTACBH005231	1278	425	48.36	7.32	Nucleus
KoNAC28	GWHTACBH004997		Chr05	Chr05	GWHTACBH004997	1119	372	41.59	8.23	Nucleus
KoNAC29	GWHTACBH005000		Chr05	Chr05	GWHTACBH005000	408	135	15.53	8.88	Cytoplasm
KoNAC30	GWHTACBH005122		Chr05	Chr05	GWHTACBH005122	606	201	23.14	5.77	Nucleus
KoNAC31	GWHTACBH011821		Chr06	Chr06	GWHTACBH011821	984	327	37.22	5.79	Cytoplasm
KoNAC32	GWHTACBH011794		Chr06	Chr06	GWHTACBH011794	1776	591	66.14	4.71	Nucleus
KoNAC33	GWHTACBH011680		Chr06	Chr06	GWHTACBH011680	912	303	34.27	6.33	Nucleus
KoNAC34	GWHTACBH011545		Chr06	Chr06	GWHTACBH011545	1098	365	40.55	5.37	Nucleus
KoNAC35	GWHTACBH010571		Chr06	Chr06	GWHTACBH010571	1326	441	48.78	5.96	Nucleus
KoNAC36	GWHTACBH003536		Chr07	Chr07	GWHTACBH003536	1779	592	66.06	4.63	Nucleus
KoNAC37	GWHTACBH012963		Chr08	Chr08	GWHTACBH012963	456	152	17.7	9.49	Mitochondrion
KoNAC38	GWHTACBH013019		Chr08	Chr08	GWHTACBH013019	903	300	33.95	6.55	Nucleus
KoNAC39	GWHTACBH013081		Chr08	Chr08	GWHTACBH013081	1032	343	37.88	9.24	Nucleus
KoNAC40	GWHTACBH013082		Chr08	Chr08	GWHTACBH013082	1044	347	38.62	8.59	Nucleus
KoNAC41	GWHTACBH013109		Chr08	Chr08	GWHTACBH013109	1074	357	39.29	7.52	Chloroplast
KoNAC42	GWHTACBH013384		Chr08	Chr08	GWHTACBH013384	861	286	32.35	6.61	Cytoplasm
KoNAC43	GWHTACBH013657		Chr08	Chr08	GWHTACBH013657	1038	345	39.22	5.63	Nucleus
KoNAC44	GWHTACBH013658		Chr08	Chr08	GWHTACBH013658	786	261	29.86	4.74	Nucleus
KoNAC45	GWHTACBH013675		Chr08	Chr08	GWHTACBH013675	1101	366	41.33	6.92	Nucleus
KoNAC46	GWHTACBH013782		Chr08	Chr08	GWHTACBH013782	918	305	35.1	6.32	Nucleus
KoNAC47	GWHTACBH008684		Chr09	Chr09	GWHTACBH008684	531	176	20.51	9.58	Mitochondrion
KoNAC48	GWHTACBH008885		Chr09	Chr09	GWHTACBH008885	711	236	27.39	6.1	Nucleus
KoNAC49	GWHTACBH008932		Chr09	Chr09	GWHTACBH008932	1071	356	39.97	7.65	Nucleus
KoNAC50	GWHTACBH008997		Chr09	Chr09	GWHTACBH008997	732	243	27.86	4.86	Nucleus
KoNAC51	GWHTACBH009069		Chr09	Chr09	GWHTACBH009069	957	318	35.6	6.76	Nucleus
KoNAC52	GWHTACBH014909		Chr10	Chr10	GWHTACBH014909	1122	373	42.34	6.58	Nucleus
KoNAC53	GWHTACBH003920		Chr10	Chr10	GWHTACBH003920	1725	574	63.71	4.46	Vacuole
KoNAC54	GWHTACBH003988		Chr10	Chr10	GWHTACBH003988	1002	333	36.9	9.01	Nucleus
KoNAC55	GWHTACBH018339		Chr11	Chr11	GWHTACBH018339	981	326	36.53	5.38	Nucleus
KoNAC56	GWHTACBH018702		Chr11	Chr11	GWHTACBH018702	1833	610	68.52	5.03	Nucleus
KoNAC57	GWHTACBH018454		Chr11	Chr11	GWHTACBH018454	1065	354	41.2	5.86	Nucleus
KoNAC58	GWHTACBH018688		Chr11	Chr11	GWHTACBH018688	996	331	37.52	6.27	Nucleus
KoNAC59	GWHTACBH017554		Chr12	Chr12	GWHTACBH017554	819	273	30.65	9.41	Nucleus
KoNAC60	GWHTACBH017660		Chr12	Chr12	GWHTACBH017660	885	294	32.18	9.3	Nucleus
KoNAC61	GWHTACBH017689		Chr12	Chr12	GWHTACBH017689	1605	534	60.28	4.68	Nucleus
KoNAC62	GWHTACBH017690		Chr12	Chr12	GWHTACBH017690	1011	336	38.63	6.13	Cytoplasm
KoNAC63	GWHTACBH009953		Chr12	Chr12	GWHTACBH009953	1065	354	38.98	8.84	Chloroplast
KoNAC64	GWHTACBH009761		Chr12	Chr12	GWHTACBH009761	771	256	28.96	8.97	Chloroplast
KoNAC65	GWHTACBH009411		Chr12	Chr12	GWHTACBH009411	891	296	33.15	8.74	Nucleus
KoNAC66	GWHTACBH009691		Chr12	Chr12	GWHTACBH009691	633	210	24.27	6.04	Extracellular space
KoNAC67	GWHTACBH006411		Chr13	Chr13	GWHTACBH006411	768	255	29.08	9.04	Nucleus
KoNAC68	GWHTACBH006673		Chr13	Chr13	GWHTACBH006673	798	265	30.57	7.64	Nucleus
KoNAC69	GWHTACBH004338		Chr13	Chr13	GWHTACBH004338	1386	461	51.65	4.84	Nucleus
KoNAC70	GWHTACBH002690		Chr14	Chr14	GWHTACBH002690	768	255	29.04	9.27	Nucleus
KoNAC71	GWHTACBH014504		Chr15	Chr15	GWHTACBH014504	1917	638	71.38	4.82	Nucleus
KoNAC72	GWHTACBH014315		Chr15	Chr15	GWHTACBH014315	489	162	19.27	9.21	Nucleus
KoNAC73	GWHTACBH014202		Chr15	Chr15	GWHTACBH014202	921	306	34.87	9.07	Nucleus
KoNAC74	GWHTACBH015444		Chr16	Chr16	GWHTACBH015444	915	304	34.74	9.06	Nucleus
KoNAC75	GWHTACBH018199		Chr17	Chr17	GWHTACBH018199	738	245	28.06	8.32	Nucleus
KoNAC76	GWHTACBH018057		Chr17	Chr17	GWHTACBH018057	945	314	35.32	7.54	Nucleus
KoNAC77	GWHTACBH017484		Chr17	Chr17	GWHTACBH017484	1077	358	38.84	8.63	Nucleus
KoNAC78	GWHTACBH006277		Chr17	Chr17	GWHTACBH006277	1077	358	38.84	8.63	Nucleus
KoNAC79	GWHTACBH006354		Chr17	Chr17	GWHTACBH006354	978	325	36.66	7.13	Nucleus
