# Supplementary material for: Comprehensive analysis of the NAC transcription factor gene family in Kandelia obovata reveals potential members related to chilling tolerance
Source: Front Plant Sci. 2022 Nov 17;13:1048822. doi: 10.3389/fpls.2022.1048822 (PMC9714628; doi:10.3389/fpls.2022.1048822)
Supplement: Supplementary file 5 [file Table_5.xls]

## Sheet: Duplication
Supplementary Table S5. Details of gene duplication of KoNACs
Gene1	Chromsome	Localization	Gene2	Chromsome	Localization	Duplication
KoNAC1	Chr01	1952420-1954549	KoNAC28	Chr05	10223818-10225996	Segmental
KoNAC10	Chr02	12271496-12273886	KoNAC23	Chr04	10981103-10983284	Segmental
KoNAC11	Chr03	1575855-1576587	KoNAC47	Chr09	1762983-1763731	Segmental
KoNAC12	Chr03	2845984-2847971	KoNAC49	Chr09	3378802-3380434	Segmental
KoNAC12	Chr03	2845984-2847971	KoNAC9	Chr02	12147292-12149791	Segmental
KoNAC13	Chr03	4257070-4258248	KoNAC67	Chr13	304056-306202	Segmental
KoNAC13	Chr03	4257070-4258248	KoNAC70	Chr14	3448051-3450062	Segmental
KoNAC14	Chr03	8571932-8575841	KoNAC53	Chr10	5929512-5932298	Segmental
KoNAC16	Chr03	10268576-10273325	KoNAC52	Chr10	2632918-2637871	Segmental
KoNAC17	Chr04	4833704-4835719	KoNAC8	Chr02	5630019-5632845	Segmental
KoNAC19	Chr04	8865749-8867815	KoNAC6	Chr02	545874-547928	Segmental
KoNAC20	Chr04	8899908-8901721	KoNAC21	Chr04	8902766-8904022	Tandem
KoNAC24	Chr04	11744358-11747114	KoNAC69	Chr13	8039942-8044242	Segmental
KoNAC26	Chr05	3585985-3588070	KoNAC34	Chr06	4507683-4512207	Segmental
KoNAC26	Chr05	3585985-3588070	KoNAC48	Chr09	3089069-3090025	Segmental
KoNAC26	Chr05	3585985-3588070	KoNAC72	Chr15	1512975-1513703	Segmental
KoNAC3	Chr01	9221787-9224528	KoNAC39	Chr08	1067480-1068977	Segmental
KoNAC3	Chr01	9221787-9224528	KoNAC60	Chr12	1361271-1363117	Segmental
KoNAC3	Chr01	9221787-9224528	KoNAC77	Chr17	5655463-5657073	Segmental
KoNAC3	Chr01	9221787-9224528	KoNAC78	Chr17	5688319-5689928	Segmental
KoNAC30	Chr05	11136081-11137150	KoNAC43	Chr08	6804416-6807401	Segmental
KoNAC30	Chr05	11136081-11137150	KoNAC44	Chr08	6808948-6810099	Segmental
KoNAC30	Chr05	11136081-11137150	KoNAC56	Chr11	4585860-4590229	Segmental
KoNAC30	Chr05	11136081-11137150	KoNAC61	Chr12	1584267-1587516	Segmental
KoNAC30	Chr05	11136081-11137150	KoNAC62	Chr12	1588784-1591086	Segmental
KoNAC32	Chr06	2347486-2351319	KoNAC36	Chr07	7943036-7946752	Segmental
KoNAC34	Chr06	4507683-4512207	KoNAC48	Chr09	3089069-3090025	Segmental
KoNAC34	Chr06	4507683-4512207	KoNAC72	Chr15	1512975-1513703	Segmental
KoNAC39	Chr08	1067480-1068977	KoNAC60	Chr12	1361271-1363117	Segmental
KoNAC39	Chr08	1067480-1068977	KoNAC77	Chr17	5655463-5657073	Segmental
KoNAC39	Chr08	1067480-1068977	KoNAC78	Chr17	5688319-5689928	Segmental
KoNAC41	Chr08	1347371-1350316	KoNAC63	Chr12	3635952-3638945	Segmental
KoNAC42	Chr08	3208565-3211847	KoNAC64	Chr12	5551002-5553482	Segmental
KoNAC43	Chr08	6804416-6807401	KoNAC44	Chr08	6808948-6810099	Tandem
KoNAC43	Chr08	6804416-6807401	KoNAC56	Chr11	4585860-4590229	Segmental
KoNAC43	Chr08	6804416-6807401	KoNAC61	Chr12	1584267-1587516	Segmental
KoNAC43	Chr08	6804416-6807401	KoNAC62	Chr12	1588784-1591086	Segmental
KoNAC44	Chr08	6808948-6810099	KoNAC56	Chr11	4585860-4590229	Segmental
KoNAC44	Chr08	6808948-6810099	KoNAC61	Chr12	1584267-1587516	Segmental
KoNAC44	Chr08	6808948-6810099	KoNAC62	Chr12	1588784-1591086	Segmental
KoNAC48	Chr09	3089069-3090025	KoNAC72	Chr15	1512975-1513703	Segmental
KoNAC49	Chr09	3378802-3380434	KoNAC9	Chr02	12147292-12149791	Segmental
KoNAC55	Chr11	4340404-4343638	KoNAC73	Chr15	2698343-2700471	Segmental
KoNAC56	Chr11	4585860-4590229	KoNAC61	Chr12	1584267-1587516	Segmental
KoNAC56	Chr11	4585860-4590229	KoNAC62	Chr12	1588784-1591086	Segmental
KoNAC60	Chr12	1361271-1363117	KoNAC77	Chr17	5655463-5657073	Segmental
KoNAC60	Chr12	1361271-1363117	KoNAC78	Chr17	5688319-5689928	Segmental
KoNAC61	Chr12	1584267-1587516	KoNAC62	Chr12	1588784-1591086	Tandem
KoNAC65	Chr12	7828847-7830888	KoNAC74	Chr16	4714504-4716464	Segmental
KoNAC65	Chr12	7828847-7830888	KoNAC79	Chr17	6866174-6868665	Segmental
KoNAC67	Chr13	304056-306202	KoNAC70	Chr14	3448051-3450062	Segmental
KoNAC74	Chr16	4714504-4716464	KoNAC79	Chr17	6866174-6868665	Segmental
KoNAC77	Chr17	5655463-5657073	KoNAC78	Chr17	5688319-5689928	Tandem
