# Supplementary material for: Comprehensive analysis of the NAC transcription factor gene family in Kandelia obovata reveals potential members related to chilling tolerance
Source: Front Plant Sci. 2022 Nov 17;13:1048822. doi: 10.3389/fpls.2022.1048822 (PMC9714628; doi:10.3389/fpls.2022.1048822)
Supplement: Supplementary file 6 [file Table_6.xls]

## Sheet: Sheet1
Supplementary Table S6. Selection pressure between KoNACs
Paralogous gene pairs	Ka	Ks	Ka/Ks	Selection pressure
KoNAC6-KoNAC19	0.0669695	0.346952	0.193023	Purifying selection
KoNAC8-KoNAC17	0.0918927	0.502262	0.182958	Purifying selection
KoNAC9-KoNAC12	0.332492	2.15093	0.154581	Purifying selection
KoNAC9-KoNAC49	0.33285	1.75524	0.189632	Purifying selection
KoNAC21-KoNAC20	0.492997	0.857446	0.574959	Purifying selection
KoNAC23-KoNAC10	0.151359	0.501921	0.301559	Purifying selection
KoNAC28-KoNAC1	0.105206	0.418757	0.251234	Purifying selection
KoNAC34-KoNAC26	0.925859	1.26212	0.733572	Purifying selection
KoNAC36-KoNAC32	0.159965	0.358799	0.445835	Purifying selection
KoNAC39-KoNAC3	0.730849	1.89375	0.385927	Purifying selection
KoNAC43-KoNAC30	0.563893	2.19847	0.256494	Purifying selection
KoNAC44-KoNAC30	0.559031	1.98369	0.281814	Purifying selection
KoNAC44-KoNAC43	0.539968	2.968	0.18193	Purifying selection
KoNAC47-KoNAC11	0.09454	0.288225	0.328007	Purifying selection
KoNAC48-KoNAC26	0.75474	1.88496	0.4004	Purifying selection
KoNAC48-KoNAC34	0.783156	1.79361	0.436638	Purifying selection
KoNAC49-KoNAC12	0.11476	0.482355	0.237916	Purifying selection
KoNAC52-KoNAC16	0.160543	0.750221	0.213994	Purifying selection
KoNAC53-KoNAC14	0.147342	0.424397	0.34718	Purifying selection
KoNAC56-KoNAC30	0.541402	2.60932	0.207487	Purifying selection
KoNAC56-KoNAC43	0.632251	2.41777	0.261502	Purifying selection
KoNAC56-KoNAC44	0.523166	2.79581	0.187125	Purifying selection
KoNAC60-KoNAC3	0.757625	1.79826	0.421309	Purifying selection
KoNAC60-KoNAC39	0.124566	0.406389	0.306519	Purifying selection
KoNAC61-KoNAC30	0.614379	2.3355	0.263061	Purifying selection
KoNAC61-KoNAC43	0.445828	1.22417	0.36419	Purifying selection
KoNAC61-KoNAC44	0.498785	2.45088	0.203513	Purifying selection
KoNAC61-KoNAC56	0.761591	1.91469	0.397762	Purifying selection
KoNAC62-KoNAC30	0.616187	2.60789	0.236277	Purifying selection
KoNAC62-KoNAC43	0.742429	2.18112	0.340389	Purifying selection
KoNAC62-KoNAC44	0.582709	2.73016	0.213434	Purifying selection
KoNAC62-KoNAC56	0.659117	2.37096	0.277995	Purifying selection
KoNAC62-KoNAC61	0.730519	2.2213	0.32887	Purifying selection
KoNAC63-KoNAC41	0.108276	0.684336	0.158221	Purifying selection
KoNAC64-KoNAC42	0.255477	0.738711	0.345841	Purifying selection
KoNAC67-KoNAC13	0.58477	1.43964	0.406192	Purifying selection
KoNAC69-KoNAC24	0.484558	3.03412	0.159703	Purifying selection
KoNAC70-KoNAC13	0.604299	2.10482	0.287102	Purifying selection
KoNAC70-KoNAC67	0.0670839	0.415361	0.161507	Purifying selection
KoNAC72-KoNAC26	0.757917	1.98875	0.381102	Purifying selection
KoNAC72-KoNAC34	0.66951	2.43671	0.274759	Purifying selection
KoNAC72-KoNAC48	0.654137	2.35219	0.278097	Purifying selection
KoNAC73-KoNAC55	0.174893	0.675218	0.259017	Purifying selection
KoNAC74-KoNAC65	0.309948	1.98435	0.156196	Purifying selection
KoNAC77-KoNAC3	0.726826	1.95244	0.372266	Purifying selection
KoNAC77-KoNAC39	0.298951	3.36457	0.0888526	Purifying selection
KoNAC77-KoNAC60	0.331109	3.09953	0.106825	Purifying selection
KoNAC78-KoNAC3	0.726826	1.95244	0.372266	Purifying selection
KoNAC78-KoNAC39	0.298951	3.36457	0.0888526	Purifying selection
KoNAC78-KoNAC60	0.331109	3.09953	0.106825	Purifying selection
KoNAC79-KoNAC65	0.301218	2.18659	0.137757	Purifying selection
KoNAC79-KoNAC74	0.143383	0.555319	0.258199	Purifying selection
