# Supplementary material for: Comprehensive analysis of the NAC transcription factor gene family in Kandelia obovata reveals potential members related to chilling tolerance
Source: Front Plant Sci. 2022 Nov 17;13:1048822. doi: 10.3389/fpls.2022.1048822 (PMC9714628; doi:10.3389/fpls.2022.1048822)
Supplement: Supplementary file 7 [file Table_7.xls]

## Sheet: Sheet1
Supplementary Table S7. KoNACs syntenic relationship with Arabidopsis thaliana and Oryza sativa
Arabidopsis thaliana	Kandelia obovata	Oryza sativa
AT5G22380.1	KoNAC5
AT1G01720.1	KoNAC8	LOC_Os01g60020.1
AT5G08790.1	KoNAC8	LOC_Os11g08210.1
AT3G15170.1	KoNAC12
AT5G07680.1	KoNAC12
AT5G39610.1	KoNAC12
AT5G61430.1	KoNAC12
	KoNAC14	LOC_Os09g38010.2
	KoNAC16	LOC_Os01g48130.2
AT1G01720.1	KoNAC17
	KoNAC17	LOC_Os01g66120.1
	KoNAC18	LOC_Os09g38010.2
AT5G39820.1	KoNAC23
	KoNAC23	LOC_Os08g33910.1
AT1G56010.2	KoNAC29
AT1G01720.1	KoNAC33	LOC_Os01g66120.1
AT1G77450.1	KoNAC33
AT5G08790.1	KoNAC33
AT1G33060.2	KoNAC37	LOC_Os09g38010.2
AT3G10490.2	KoNAC37
AT4G35580.2	KoNAC37
AT1G52890.1	KoNAC40
AT3G15500.1	KoNAC40
AT3G15170.1	KoNAC41
AT5G61430.1	KoNAC49
AT3G17730.1	KoNAC50	LOC_Os09g38000.1
AT4G17980.1	KoNAC50	LOC_Os09g38010.2
AT3G18400.1	KoNAC51
	KoNAC52	LOC_Os01g48130.2
AT4G28500.1	KoNAC65	LOC_Os01g48130.2
	KoNAC65	LOC_Os05g48850.1
AT2G33480.1	KoNAC67
AT5G13180.1	KoNAC67
AT1G69490.1	KoNAC68	LOC_Os07g12340.1
AT1G77450.1	KoNAC68
	KoNAC72	LOC_Os09g38010.2
AT1G32510.1	KoNAC73
	KoNAC75	LOC_Os01g64310.2
AT1G28470.1	KoNAC79	LOC_Os01g48130.2
