# Supplementary material for: Comprehensive analysis of the NAC transcription factor gene family in Kandelia obovata reveals potential members related to chilling tolerance
Source: Front Plant Sci. 2022 Nov 17;13:1048822. doi: 10.3389/fpls.2022.1048822 (PMC9714628; doi:10.3389/fpls.2022.1048822)
Supplement: Supplementary file 8 [file Table_8.xls]

## Sheet: coexpr0.95
Supplementary Table S8.Co-expression network analysis between 13 KoNACs and other genes
WRKY	Gene	Annotation of Gene	P	R
KoNAC5	GWHTACBH001256	Arabinogalactan peptide	5.65187e-11	0.9675
KoNAC5	GWHTACBH002161	RIBOSOMAL protein	7.06075e-10	0.955221
KoNAC5	GWHTACBH002846	ZINC FINGER protein	5.12741e-10	0.957007
KoNAC5	GWHTACBH003097	WRKY transcription factor	1.6006e-10	0.962917
KoNAC5	GWHTACBH003921	Ras-related protein RABC2a-like	2.12175e-10	0.961566
KoNAC5	GWHTACBH004358	protein kinase activity	9.43127e-10	0.95354
KoNAC5	GWHTACBH004570	E3 ubiquitin-protein ligase	1.21981e-09	0.951993
KoNAC5	GWHTACBH005314	riboflavin biosynthesis protein	3.26846e-12	0.977329
KoNAC5	GWHTACBH005384	-	8.73608e-11	0.965657
KoNAC5	GWHTACBH006049	-	6.84549e-11	0.966702
KoNAC5	GWHTACBH006483	The B regulatory subunit might modulate substrate selectivity and catalytic activity, and also might direct the localization of the catalytic enzyme to a particular subcellular compartment	9.77902e-11	0.965163
KoNAC5	GWHTACBH007173	This magnesium-dependent enzyme catalyzes the hydrolysis of ATP coupled with the transport of calcium	1.05007e-10	0.964847
KoNAC5	GWHTACBH007541	phosphatase 2c	2.80282e-12	0.977764
KoNAC5	GWHTACBH007578	Transcription factor	1.60041e-09	0.950302
KoNAC5	GWHTACBH007625	Histidine protein methyltransferase 1 homolog	1.25411e-09	0.951823
KoNAC5	GWHTACBH008187	UDP-glucose 6-dehydrogenase	2.75857e-11	0.97032
KoNAC5	GWHTACBH008644	Metacaspase-1-like	3.35015e-10	0.959271
KoNAC5	GWHTACBH008782	L-type lectin-domain containing receptor kinase	9.50453e-11	0.965288
KoNAC5	GWHTACBH009092	Belongs to the ABC transporter superfamily. ABCG family. PDR (TC 3.A.1.205) subfamily	1.55321e-09	0.950491
KoNAC5	GWHTACBH010849	WRKY transcription factor	1.63771e-10	0.962809
KoNAC5	GWHTACBH011212	Short-chain type dehydrogenase	1.20435e-10	0.964231
KoNAC5	GWHTACBH011401	REF SRPP-like protein	7.09919e-10	0.95519
KoNAC5	GWHTACBH011408	Belongs to the TCTP family	7.50134e-12	0.974823
KoNAC5	GWHTACBH011437	Calmodulin-binding protein	1.23912e-10	0.964101
KoNAC5	GWHTACBH013362	Cytochrome p450	1.62765e-10	0.962838
KoNAC5	GWHTACBH014170	lysine-specific demethylase	1.23567e-12	0.979945
KoNAC5	GWHTACBH014472	B2 protein-like	1.07601e-10	0.964738
KoNAC5	GWHTACBH015773	Belongs to the protein kinase superfamily	5.99015e-12	0.975528
KoNAC5	GWHTACBH016513	Trihelix transcription factor	1.83737e-11	0.971807
KoNAC5	GWHTACBH017101	Belongs to the D-isomer specific 2-hydroxyacid dehydrogenase family	4.96043e-10	0.957188
KoNAC5	GWHTACBH017522	Domain of unknown function (DUF4228)	7.6267e-10	0.95478
KoNAC5	GWHTACBH017976	Belongs to the GRAS family	1.18306e-12	0.980055
KoNAC5	GWHTACBH018126	WRKY transcription factor	1.24345e-10	0.964085
KoNAC5	GWHTACBH018169	Outer envelope protein 61	1.16473e-10	0.964382
KoNAC5	GWHTACBH018208	calcium-binding protein	1.18703e-09	0.952159
KoNAC5	GWHTACBH018268	RING-type E3 ubiquitin transferase	2.84399e-11	0.970205
KoNAC5	GWHTACBH018579	Fk506-binding protein	7.88006e-10	0.954591
KoNAC5	GWHTACBH018631	UDP-glucose 4-epimerase	1.76905e-11	0.971941
KoNAC5	GWHTACBH018940	Aux IAA proteins are short-lived transcriptional factors that function as repressors of early auxin response genes at low auxin concentrations	8.14504e-12	0.97456
KoNAC5	GWHTACBH019094	U-box domain-containing protein	1.06026e-09	0.952842
KoNAC5	GWHTACBH019119	purine permease	2.2789e-11	0.971029
KoNAC8	GWHTACBH000116	-	1.39669e-09	0.951157
KoNAC8	GWHTACBH000520	calcium-binding protein	7.6888e-10	0.954733
KoNAC8	GWHTACBH001086	E3 ubiquitin-protein ligase RING1-like	5.95294e-14	0.986307
KoNAC8	GWHTACBH001256	Arabinogalactan peptide	4.24981e-12	0.976565
KoNAC8	GWHTACBH001522	Calmodulin-like protein	1.52058e-10	0.963157
KoNAC8	GWHTACBH001835	GATA transcription factor	4.49004e-10	0.957727
KoNAC8	GWHTACBH001948	May regulate transcription elongation by RNA polymerase II. May enhance transcriptional pausing at sites proximal to the promoter, which may in turn facilitate the assembly of an elongation competent RNA polymerase II complex	4.51379e-10	-0.957698
KoNAC8	GWHTACBH002018	-	2.79651e-14	0.987547
KoNAC8	GWHTACBH002166	PPR repeat	5.13891e-11	0.967889
KoNAC8	GWHTACBH002536	Belongs to the glycosyltransferase 8 family	2.43129e-11	0.97079
KoNAC8	GWHTACBH003465	VQ motif	7.75666e-10	0.954682
KoNAC8	GWHTACBH003499	-	1.62876e-09	0.95019
KoNAC8	GWHTACBH004052	WRKY Transcription Factor	1.12443e-09	0.952488
KoNAC8	GWHTACBH005956	-	5.48425e-10	0.956638
KoNAC8	GWHTACBH005962	YLS9-like	2.69346e-12	0.977875
KoNAC8	GWHTACBH006049	-	3.80639e-10	0.958605
KoNAC8	GWHTACBH006114	-	8.17516e-10	0.954378
KoNAC8	GWHTACBH006882	f-box protein	4.82116e-10	0.957343
KoNAC8	GWHTACBH006911	-	1.34819e-12	0.979724
KoNAC8	GWHTACBH008474	FK506-binding protein	1.12766e-10	0.964528
KoNAC8	GWHTACBH009228	Zinc finger protein CONSTANS-like	1.80293e-11	0.971874
KoNAC8	GWHTACBH009847	Belongs to the GRAS family	3.86273e-12	0.976846
KoNAC8	GWHTACBH009961	-	2.59211e-11	0.970553
KoNAC8	GWHTACBH010517	Protein BPS1, chloroplastic-like	5.2068e-10	0.956923
KoNAC8	GWHTACBH010697	-	4.83567e-12	0.976181
KoNAC8	GWHTACBH011401	REF SRPP-like protein	1.26372e-09	0.951776
KoNAC8	GWHTACBH011650	MORN repeat-containing protein	1.39747e-10	0.96355
KoNAC8	GWHTACBH011902	-	8.2339e-12	0.974525
KoNAC8	GWHTACBH012914	Belongs to the AAA ATPase family	8.81284e-11	0.965619
KoNAC8	GWHTACBH013118	E3 ubiquitin-protein ligase RHA1B-like	1.05837e-09	0.952853
KoNAC8	GWHTACBH013414	xyloglucan galactosyltransferase	5.429e-10	0.956694
KoNAC8	GWHTACBH013438	WRKY transcription factor	3.42199e-10	0.959161
KoNAC8	GWHTACBH013523	-	1.64978e-09	0.950109
KoNAC8	GWHTACBH013833	Glutaredoxin	1.62672e-12	0.979238
KoNAC8	GWHTACBH014581	Pyrophosphate-energized vacuolar membrane proton	2.17028e-10	0.961456
KoNAC8	GWHTACBH014699	chaperone protein	8.86563e-12	0.974286
KoNAC8	GWHTACBH015119	-	1.42111e-09	0.951049
KoNAC8	GWHTACBH015315	F-box protein	1.45306e-09	0.95091
KoNAC8	GWHTACBH015385	RING-type E3 ubiquitin transferase	1.36415e-10	0.963661
KoNAC8	GWHTACBH015854	phosphatase 2c	7.24498e-11	0.966462
KoNAC8	GWHTACBH016406	-	8.25297e-13	0.980939
KoNAC8	GWHTACBH016407	-	4.17826e-10	0.958112
KoNAC8	GWHTACBH016877	-	1.27216e-11	0.973086
KoNAC8	GWHTACBH016952	Dirigent proteins impart stereoselectivity on the phenoxy radical-coupling reaction, yielding optically active lignans from two molecules of coniferyl alcohol in the biosynthesis of lignans, flavonolignans, and alkaloids and thus plays a central role in p	4.54185e-15	0.990088
KoNAC8	GWHTACBH017010	Transcription factor	9.80434e-11	0.965151
KoNAC8	GWHTACBH017164	Domain of unknown function (DUF4228)	1.60301e-10	0.96291
KoNAC8	GWHTACBH017340	Belongs to the protein kinase superfamily	1.00567e-10	0.965039
KoNAC8	GWHTACBH018694	-	2.85552e-12	0.977712
KoNAC8	GWHTACBH019094	U-box domain-containing protein	9.23231e-10	0.953666
KoNAC17	GWHTACBH000718	Nematode resistance protein-like	4.60946e-12	0.976324
KoNAC17	GWHTACBH000826	-	1.03704e-09	0.952975
KoNAC17	GWHTACBH001086	E3 ubiquitin-protein ligase RING1-like	1.25808e-12	0.9799
KoNAC17	GWHTACBH001204	Belongs to the protein kinase superfamily. Ser Thr protein kinase family	1.52781e-13	0.984585
KoNAC17	GWHTACBH001392	UDP-glucuronate 4-epimerase	5.85009e-11	0.967358
KoNAC17	GWHTACBH001650	RING-H2 finger protein	5.14504e-10	0.956988
KoNAC17	GWHTACBH002166	PPR repeat	6.82757e-10	0.955412
KoNAC17	GWHTACBH003352	-	1.11038e-12	0.980213
KoNAC17	GWHTACBH003399	Protein of unknown function (DUF740)	1.02798e-09	0.953028
KoNAC17	GWHTACBH003465	VQ motif	1.59034e-12	0.979297
KoNAC17	GWHTACBH003496	Serine threonine-protein kinase-like protein CCR4	1.27727e-10	0.963963
KoNAC17	GWHTACBH003499	-	4.61303e-15	0.990069
KoNAC17	GWHTACBH003803	-	8.56805e-10	0.954105
KoNAC17	GWHTACBH004566	E3 ubiquitin-protein ligase	8.49621e-12	0.974424
KoNAC17	GWHTACBH004711	C1 domain	6.52259e-10	0.955671
KoNAC17	GWHTACBH005669	RING-type E3 ubiquitin transferase	3.77463e-10	0.958649
KoNAC17	GWHTACBH005695	Protein of unknown function (DUF1645)	2.8671e-11	0.970175
KoNAC17	GWHTACBH005962	YLS9-like	1.11197e-15	0.991692
KoNAC17	GWHTACBH005975	-	1.26493e-09	0.95177
KoNAC17	GWHTACBH007907	alpha/beta hydrolase fold	5.69463e-10	0.95643
KoNAC17	GWHTACBH009011	Nudix hydrolase	4.55991e-11	0.968371
KoNAC17	GWHTACBH009228	Zinc finger protein CONSTANS-like	2.13302e-10	0.96154
KoNAC17	GWHTACBH009401	Transcription factor	1.03937e-10	0.964892
KoNAC17	GWHTACBH009415	Glutaredoxin	4.25574e-11	0.968647
KoNAC17	GWHTACBH009596	Late embryogenesis abundant protein	1.40002e-09	0.951142
KoNAC17	GWHTACBH009847	Belongs to the GRAS family	7.23709e-13	0.981252
KoNAC17	GWHTACBH010074	Zinc finger CCCH domain-containing protein	6.03684e-10	0.956105
KoNAC17	GWHTACBH010079	regulation of endocannabinoid signaling pathway	8.15948e-11	0.965953
KoNAC17	GWHTACBH010517	Protein BPS1, chloroplastic-like	9.29165e-14	0.985519
KoNAC17	GWHTACBH010626	-	3.32111e-12	0.977283
KoNAC17	GWHTACBH010697	-	4.3756e-10	0.957865
KoNAC17	GWHTACBH011363	E3 ubiquitin-protein ligase	7.48945e-11	0.96632
KoNAC17	GWHTACBH011668	acetyltransferase	1.37064e-10	0.963639
KoNAC17	GWHTACBH011737	VQ motif	2.90732e-10	0.959998
KoNAC17	GWHTACBH011902	-	3.26538e-12	0.977332
KoNAC17	GWHTACBH012263	-	1.65163e-10	0.962769
KoNAC17	GWHTACBH012914	Belongs to the AAA ATPase family	1.68647e-10	0.96267
KoNAC17	GWHTACBH013118	E3 ubiquitin-protein ligase RHA1B-like	1.59068e-14	0.988399
KoNAC17	GWHTACBH013173	Late embryogenesis abundant protein	2.34875e-10	0.961067
KoNAC17	GWHTACBH013186	Ethylene response sensor	2.7453e-10	0.960288
KoNAC17	GWHTACBH013523	-	9.5053e-10	0.953494
KoNAC17	GWHTACBH013602	Belongs to the iron ascorbate-dependent oxidoreductase family	1.30498e-11	0.973
KoNAC17	GWHTACBH013833	Glutaredoxin	8.66283e-10	0.95404
KoNAC17	GWHTACBH014000	Tyrosine-protein phosphatase	2.49922e-13	0.9836
KoNAC17	GWHTACBH014008	-	5.37266e-12	0.975862
KoNAC17	GWHTACBH014252	endonuclease activity	2.19883e-10	0.961392
KoNAC17	GWHTACBH014413	Protein BYPASS1-related	3.85921e-10	0.958532
KoNAC17	GWHTACBH014548	Plastocyanin-like domain	2.33884e-10	0.961088
KoNAC17	GWHTACBH014576	-	2.89161e-10	0.960026
KoNAC17	GWHTACBH014675	UDP-glucuronate 4-epimerase	1.78832e-12	0.978989
KoNAC17	GWHTACBH014699	chaperone protein	1.45757e-09	0.950891
KoNAC17	GWHTACBH014969	Threonine synthase	7.06472e-10	0.955218
KoNAC17	GWHTACBH015854	phosphatase 2c	4.61576e-10	0.957578
KoNAC17	GWHTACBH016254	RING-H2 finger protein	8.25704e-11	0.965901
KoNAC17	GWHTACBH016378	Encoded by	8.66438e-12	0.974361
KoNAC17	GWHTACBH016406	-	1.52622e-11	0.97246
KoNAC17	GWHTACBH016594	Ribulose bisphosphate carboxylase oxygenase activase	9.38671e-11	0.965343
KoNAC17	GWHTACBH016952	Dirigent proteins impart stereoselectivity on the phenoxy radical-coupling reaction, yielding optically active lignans from two molecules of coniferyl alcohol in the biosynthesis of lignans, flavonolignans, and alkaloids and thus plays a central role in p	1.50828e-09	0.950676
KoNAC17	GWHTACBH017164	Domain of unknown function (DUF4228)	1.32226e-09	0.951497
KoNAC17	GWHTACBH017396	ethylene-responsive transcription factor	7.53818e-10	0.954847
KoNAC17	GWHTACBH018473	-	9.95806e-10	0.953218
KoNAC17	GWHTACBH018694	-	1.64846e-14	0.988347
KoNAC17	GWHTACBH018748	Plant lipoxygenase may be involved in a number of diverse aspects of plant physiology including growth and development, pest resistance, and senescence or responses to wounding	6.17628e-11	0.967133
KoNAC17	GWHTACBH019047	WRKY transcription factor	1.36368e-12	0.979694
KoNAC25	GWHTACBH000188	ethylene-responsive transcription factor	9.44484e-10	0.953532
KoNAC25	GWHTACBH001358	Catalyzes xyloglucan endohydrolysis (XEH) and or endotransglycosylation (XET). Cleaves and religates xyloglucan polymers, an essential constituent of the primary cell wall, and thereby participates in cell wall construction of growing tissues	2.51542e-11	0.970664
KoNAC25	GWHTACBH001392	UDP-glucuronate 4-epimerase	9.76867e-10	0.953332
KoNAC25	GWHTACBH001522	Calmodulin-like protein	1.92301e-10	0.962043
KoNAC25	GWHTACBH002018	-	2.03908e-10	0.96176
KoNAC25	GWHTACBH002158	calcium-binding protein	1.46579e-09	0.950855
KoNAC25	GWHTACBH003118	ZINC FINGER protein	8.73689e-10	0.953991
KoNAC25	GWHTACBH004052	WRKY Transcription Factor	1.06714e-09	0.952803
KoNAC25	GWHTACBH004352	Regulator of Vps4 activity in the MVB pathway	1.10037e-09	0.952619
KoNAC25	GWHTACBH005962	YLS9-like	8.2041e-10	0.954358
KoNAC25	GWHTACBH010517	Protein BPS1, chloroplastic-like	4.74387e-10	0.95743
KoNAC25	GWHTACBH012888	Belongs to the GRAS family	4.61463e-10	0.957579
KoNAC25	GWHTACBH012914	Belongs to the AAA ATPase family	9.64521e-11	0.965223
KoNAC25	GWHTACBH013523	-	2.25698e-11	0.971064
KoNAC25	GWHTACBH014043	-	9.77999e-12	0.973966
KoNAC25	GWHTACBH014581	Pyrophosphate-energized vacuolar membrane proton	7.59836e-11	0.966259
KoNAC25	GWHTACBH015315	F-box protein	1.32104e-10	0.963809
KoNAC25	GWHTACBH015854	phosphatase 2c	1.55202e-11	0.972402
KoNAC25	GWHTACBH016952	Dirigent proteins impart stereoselectivity on the phenoxy radical-coupling reaction, yielding optically active lignans from two molecules of coniferyl alcohol in the biosynthesis of lignans, flavonolignans, and alkaloids and thus plays a central role in p	2.60056e-10	0.96056
KoNAC25	GWHTACBH017164	Domain of unknown function (DUF4228)	3.46418e-10	0.959098
KoNAC25	GWHTACBH018152	Late embryogenesis abundant protein	6.83903e-10	0.955403
KoNAC25	GWHTACBH018694	-	2.61382e-10	0.960535
KoNAC25	GWHTACBH018885	disease resistance protein	5.88211e-12	0.975584
KoNAC30	GWHTACBH011350	-	9.1345e-10	0.953729
KoNAC30	GWHTACBH011981	Cysteine-rich TM module stress tolerance	2.10595e-10	0.961603
KoNAC30	GWHTACBH012792	WRKY transcription factor	1.43714e-10	0.96342
KoNAC33	GWHTACBH000520	calcium-binding protein	1.60122e-10	0.962915
KoNAC33	GWHTACBH001256	Arabinogalactan peptide	1.40152e-09	0.951135
KoNAC33	GWHTACBH001390	Belongs to the tetraspanin (TM4SF) family	4.56125e-10	0.957642
KoNAC33	GWHTACBH001522	Calmodulin-like protein	7.08056e-10	0.955205
KoNAC33	GWHTACBH002018	-	3.1368e-13	0.983125
KoNAC33	GWHTACBH002536	Belongs to the glycosyltransferase 8 family	1.3454e-09	0.951389
KoNAC33	GWHTACBH003579	Pre-mRNA-splicing factor cwc25	2.84698e-10	0.960104
KoNAC33	GWHTACBH004052	WRKY Transcription Factor	8.45803e-15	0.989283
KoNAC33	GWHTACBH005260	-	5.50807e-10	0.956614
KoNAC33	GWHTACBH005955	HVA22-like protein	4.959e-10	0.957189
KoNAC33	GWHTACBH005956	-	6.10843e-10	0.956039
KoNAC33	GWHTACBH006049	-	9.84794e-10	0.953284
KoNAC33	GWHTACBH006926	Armadillo beta-catenin repeat family protein	8.39322e-10	0.954225
KoNAC33	GWHTACBH007754	-	4.72949e-10	0.957447
KoNAC33	GWHTACBH008474	FK506-binding protein	3.35091e-10	0.95927
KoNAC33	GWHTACBH008867	L-type lectin-domain containing receptor kinase	1.56133e-09	0.950458
KoNAC33	GWHTACBH008868	Dynein light chain type 1	4.99535e-10	0.95715
KoNAC33	GWHTACBH010697	-	8.0342e-11	0.966019
KoNAC33	GWHTACBH011650	MORN repeat-containing protein	4.43304e-10	0.957795
KoNAC33	GWHTACBH011687	Auxilin-related protein	1.43553e-09	0.950986
KoNAC33	GWHTACBH013080	-	1.94728e-13	0.984107
KoNAC33	GWHTACBH013414	xyloglucan galactosyltransferase	2.76903e-10	0.960245
KoNAC33	GWHTACBH013833	Glutaredoxin	7.09128e-11	0.966553
KoNAC33	GWHTACBH014043	-	2.99276e-10	0.959851
KoNAC33	GWHTACBH014068	Zinc finger protein CONSTANS-like	1.63964e-10	0.962803
KoNAC33	GWHTACBH014101	Protein of unknown function, DUF538	6.46198e-10	0.955723
KoNAC33	GWHTACBH014581	Pyrophosphate-energized vacuolar membrane proton	6.50263e-10	0.955688
KoNAC33	GWHTACBH014699	chaperone protein	4.33314e-10	0.957917
KoNAC33	GWHTACBH015315	F-box protein	8.6843e-13	0.980817
KoNAC33	GWHTACBH016573	expressed protein	7.81261e-13	0.98107
KoNAC33	GWHTACBH017010	Transcription factor	1.89554e-10	0.962112
KoNAC33	GWHTACBH017995	phosphatase 2C	3.12292e-10	0.959633
KoNAC33	GWHTACBH017999	RING-type E3 ubiquitin transferase	1.19873e-09	0.952099
KoNAC33	GWHTACBH018122	LURP-one-related	1.22976e-09	-0.951943
KoNAC33	GWHTACBH018885	disease resistance protein	5.30249e-10	0.956823
KoNAC40	GWHTACBH000497	NF-X1-type zinc finger protein	6.05203e-11	0.967217
KoNAC40	GWHTACBH001072	Belongs to the glycosyl hydrolase 17 family	1.4283e-11	0.97269
KoNAC40	GWHTACBH001606	Belongs to the multicopper oxidase family	3.97489e-12	0.976762
KoNAC40	GWHTACBH002135	Belongs to the glycosyl hydrolase 1 family	5.03995e-11	0.967968
KoNAC40	GWHTACBH002710	ethylene-responsive transcription factor	1.46192e-10	0.96334
KoNAC40	GWHTACBH003275	Transcription factor that specifically binds AT-rich DNA sequences related to the nuclear matrix attachment regions (MARs)	1.69364e-10	0.96265
KoNAC40	GWHTACBH003447	-	5.25069e-11	0.967802
KoNAC40	GWHTACBH003641	VQ motif-containing protein	3.84972e-12	0.976856
KoNAC40	GWHTACBH004764	protein serine/threonine kinase activity	1.18364e-09	0.952176
KoNAC40	GWHTACBH004892	Phosphoglycerate mutase family	3.55853e-11	0.969349
KoNAC40	GWHTACBH006040	PAR1 protein	5.40912e-10	0.956714
KoNAC40	GWHTACBH006592	Belongs to the peptidase M10A family	1.42488e-10	0.96346
KoNAC40	GWHTACBH006651	Belongs to the sterol desaturase family	1.4102e-10	0.963508
KoNAC40	GWHTACBH007247	-	3.75316e-12	0.97693
KoNAC40	GWHTACBH007299	Encoded by	1.57297e-11	0.972355
KoNAC40	GWHTACBH007321	Zeaxanthin epoxidase, chloroplastic-like	1.31451e-10	0.963831
KoNAC40	GWHTACBH007589	Endochitinase	4.32302e-10	0.95793
KoNAC40	GWHTACBH007900	Belongs to the major facilitator superfamily. Sugar transporter (TC 2.A.1.1) family	1.80957e-10	0.962335
KoNAC40	GWHTACBH008403	Nodulin-like	2.28178e-10	0.96121
KoNAC40	GWHTACBH009109	Catalyzes the second two steps of the methylation pathway of phosphatidylcholine biosynthesis, the SAM-dependent methylation of phosphatidylmonomethylethanolamine (PMME) to phosphatidyldimethylethanolamine (PDME) and of PDME to phosphatidylcholine (PC)	1.77471e-10	0.962428
KoNAC40	GWHTACBH009465	Belongs to the peptidase A1 family	1.08508e-10	0.9647
KoNAC40	GWHTACBH009540	WRKY transcription factor	9.43408e-11	0.965321
KoNAC40	GWHTACBH009554	Ocs element-binding factor	9.42253e-10	0.953546
KoNAC40	GWHTACBH010693	-	4.50878e-10	0.957704
KoNAC40	GWHTACBH010994	30S ribosomal protein S17	8.64951e-11	0.9657
KoNAC40	GWHTACBH012651	Ribosomal protein L2	1.49537e-09	0.95073
KoNAC40	GWHTACBH013421	Protein of unknown function (DUF861)	1.2351e-10	0.964116
KoNAC40	GWHTACBH014871	Bark storage protein	2.84992e-12	0.977717
KoNAC40	GWHTACBH015011	Divergent CCT motif	1.33808e-10	0.96375
KoNAC40	GWHTACBH015228	WRKY transcription factor	2.80169e-14	0.987544
KoNAC40	GWHTACBH015382	BES1 BZR1 homolog protein	3.16678e-13	0.983104
KoNAC40	GWHTACBH015745	Protein UPSTREAM OF	6.20936e-10	0.955947
KoNAC40	GWHTACBH015914	RNA-binding protein 8A-B-like	6.46376e-10	0.955722
KoNAC40	GWHTACBH016469	WRKY transcription factor	6.54415e-13	0.981488
KoNAC40	GWHTACBH016966	Omega-6 fatty acid desaturase, endoplasmic reticulum isozyme	3.95548e-10	0.958402
KoNAC40	GWHTACBH018115	CBL-interacting serine threonine-protein kinase	1.36792e-11	0.972839
KoNAC43	GWHTACBH000188	ethylene-responsive transcription factor	3.87334e-12	0.976838
KoNAC43	GWHTACBH002158	calcium-binding protein	7.72189e-11	0.96619
KoNAC43	GWHTACBH003118	ZINC FINGER protein	8.13861e-10	0.954404
KoNAC43	GWHTACBH010684	Phosphate-induced protein 1 conserved region	4.67426e-10	0.95751
KoNAC43	GWHTACBH013523	-	5.58696e-10	0.956535
KoNAC43	GWHTACBH016407	-	8.91496e-10	0.953872
KoNAC46	GWHTACBH000156	Belongs to the major facilitator superfamily. Sugar transporter (TC 2.A.1.1) family	6.84005e-12	0.975115
KoNAC46	GWHTACBH000272	SNF1-related protein kinase regulatory subunit	1.12657e-09	0.952477
KoNAC46	GWHTACBH000541	calcium-binding protein	1.5086e-09	0.950675
KoNAC46	GWHTACBH001677	Receptor-like cytosolic serine threonine-protein kinase	9.61119e-11	0.965239
KoNAC46	GWHTACBH002721	Domain of unknown function (DUF4228)	2.02448e-13	0.984029
KoNAC46	GWHTACBH003164	isoflavone	3.7172e-12	0.976958
KoNAC46	GWHTACBH003166	isoflavone	5.74415e-10	0.956382
KoNAC46	GWHTACBH003335	LRR receptor-like serine threonine-protein kinase	3.08326e-13	0.983161
KoNAC46	GWHTACBH003337	LRR receptor-like serine threonine-protein kinase	1.22552e-11	0.973213
KoNAC46	GWHTACBH003648	Belongs to the eukaryotic ribosomal protein eL27 family	7.70682e-11	0.966198
KoNAC46	GWHTACBH003852	polyamine transporter At3g13620	1.14973e-09	0.952353
KoNAC46	GWHTACBH003930	-	3.10592e-10	0.959661
KoNAC46	GWHTACBH004173	Belongs to the ABC transporter superfamily. ABCG family. PDR (TC 3.A.1.205) subfamily	2.33413e-10	0.961098
KoNAC46	GWHTACBH004252	guanosine tetraphosphate biosynthetic process	2.15073e-10	0.9615
KoNAC46	GWHTACBH004766	Belongs to the group II decarboxylase family	2.24125e-10	0.961298
KoNAC46	GWHTACBH005321	Late embryogenesis abundant protein	1.31599e-10	0.963826
KoNAC46	GWHTACBH005691	Carboxylesterase family	1.80839e-11	0.971863
KoNAC46	GWHTACBH005737	Belongs to the major facilitator superfamily. Sugar transporter (TC 2.A.1.1) family	9.16441e-10	0.95371
KoNAC46	GWHTACBH006118	Universal stress protein family	2.85425e-11	0.970192
KoNAC46	GWHTACBH006483	The B regulatory subunit might modulate substrate selectivity and catalytic activity, and also might direct the localization of the catalytic enzyme to a particular subcellular compartment	2.51697e-10	0.960724
KoNAC46	GWHTACBH006734	Belongs to the UDP-glycosyltransferase family	3.95847e-11	0.968933
KoNAC46	GWHTACBH006879	Endochitinase	1.38886e-11	0.972786
KoNAC46	GWHTACBH007009	-	1.5822e-10	0.962971
KoNAC46	GWHTACBH007393	transcription regulator recruiting activity	2.19581e-10	0.961399
KoNAC46	GWHTACBH008263	UDP-glucose 6-dehydrogenase	1.08963e-09	0.952678
KoNAC46	GWHTACBH008323	protein kinase inhibitor activity	1.12816e-12	0.980174
KoNAC46	GWHTACBH008943	Belongs to the protein kinase superfamily. Ser Thr protein kinase family	1.93385e-10	0.962016
KoNAC46	GWHTACBH010055	Proline transporter	2.70088e-12	0.977868
KoNAC46	GWHTACBH011117	QLQ	1.40559e-11	0.972745
KoNAC46	GWHTACBH011212	Short-chain type dehydrogenase	1.86256e-10	0.962197
KoNAC46	GWHTACBH012343	Belongs to the oxygen-dependent FAD-linked oxidoreductase family	5.48823e-11	0.967621
KoNAC46	GWHTACBH014195	-	2.09226e-11	0.97134
KoNAC46	GWHTACBH014721	4-coumarate-coa ligase	3.31435e-14	0.987279
KoNAC46	GWHTACBH014989	12-oxophytodienoate reductase	4.87826e-10	0.957279
KoNAC46	GWHTACBH015152	Belongs to the ABC transporter superfamily. ABCG family. PDR (TC 3.A.1.205) subfamily	1.02928e-10	0.964936
KoNAC46	GWHTACBH015322	Domain of unknown function (DUF4408)	3.79438e-10	0.958622
KoNAC46	GWHTACBH015438	Glutamate-gated receptor that probably acts as non- selective cation channel	6.05e-16	0.992302
KoNAC46	GWHTACBH015767	Domain of unknown function (DUF4378)	5.40906e-15	0.989868
KoNAC46	GWHTACBH016496	ammonium transporter	4.43832e-10	0.957789
KoNAC46	GWHTACBH016939	Dirigent proteins impart stereoselectivity on the phenoxy radical-coupling reaction, yielding optically active lignans from two molecules of coniferyl alcohol in the biosynthesis of lignans, flavonolignans, and alkaloids and thus plays a central role in p	6.8061e-10	0.95543
KoNAC46	GWHTACBH017126	LAG1 longevity assurance homolog	1.52191e-10	0.963153
KoNAC46	GWHTACBH017957	Belongs to the GST superfamily	4.34325e-11	0.968566
KoNAC46	GWHTACBH018236	-	3.21501e-13	0.983072
KoNAC46	GWHTACBH019045	Cinnamoyl-CoA reductase	8.74871e-12	0.97433
KoNAC59	GWHTACBH000235	U-box domain-containing protein	1.48473e-09	0.950775
KoNAC59	GWHTACBH000272	SNF1-related protein kinase regulatory subunit	5.48328e-10	0.956639
KoNAC59	GWHTACBH000306	BTB POZ and TAZ domain-containing protein	9.53326e-13	0.98059
KoNAC59	GWHTACBH000643	-	1.46719e-13	0.984663
KoNAC59	GWHTACBH000963	Nodulin-like	7.54636e-10	0.954841
KoNAC59	GWHTACBH001357	Catalyzes xyloglucan endohydrolysis (XEH) and or endotransglycosylation (XET). Cleaves and religates xyloglucan polymers, an essential constituent of the primary cell wall, and thereby participates in cell wall construction of growing tissues	9.27195e-10	0.953641
KoNAC59	GWHTACBH002721	Domain of unknown function (DUF4228)	1.00486e-12	0.980461
KoNAC59	GWHTACBH003164	isoflavone	1.08072e-10	0.964718
KoNAC59	GWHTACBH003335	LRR receptor-like serine threonine-protein kinase	1.90239e-10	0.962095
KoNAC59	GWHTACBH003447	-	1.56587e-10	0.96302
KoNAC59	GWHTACBH003489	transcription factor	4.27857e-11	0.968625
KoNAC59	GWHTACBH003641	VQ motif-containing protein	5.90778e-11	0.967317
KoNAC59	GWHTACBH003930	-	1.53344e-09	0.950572
KoNAC59	GWHTACBH004743	OBERON 3-like	6.4373e-12	0.975305
KoNAC59	GWHTACBH004818	Agenet domain	5.59119e-13	0.981851
KoNAC59	GWHTACBH005691	Carboxylesterase family	6.17082e-11	0.967137
KoNAC59	GWHTACBH005692	Carboxylesterase family	2.89109e-13	0.983297
KoNAC59	GWHTACBH005737	Belongs to the major facilitator superfamily. Sugar transporter (TC 2.A.1.1) family	3.03844e-17	0.994709
KoNAC59	GWHTACBH006023	BAHD acyltransferase	8.52025e-13	0.980863
KoNAC59	GWHTACBH006602	inactive receptor kinase	5.0603e-10	0.957079
KoNAC59	GWHTACBH006651	Belongs to the sterol desaturase family	4.21781e-10	0.958061
KoNAC59	GWHTACBH006734	Belongs to the UDP-glycosyltransferase family	6.27527e-11	0.967067
KoNAC59	GWHTACBH006957	Oxidoreductase-like protein, N-terminal	1.70767e-12	0.979111
KoNAC59	GWHTACBH007009	-	9.49956e-10	0.953498
KoNAC59	GWHTACBH007247	-	6.65343e-11	0.966822
KoNAC59	GWHTACBH007299	Encoded by	4.23458e-10	0.95804
KoNAC59	GWHTACBH007321	Zeaxanthin epoxidase, chloroplastic-like	3.3268e-13	0.982999
KoNAC59	GWHTACBH007421	Late embryogenesis abundant protein	6.25449e-13	0.981593
KoNAC59	GWHTACBH009385	UBA-like domain (DUF1421)	2.13403e-10	0.961538
KoNAC59	GWHTACBH009465	Belongs to the peptidase A1 family	4.55558e-12	0.976359
KoNAC59	GWHTACBH010501	Pentatricopeptide repeat-containing protein At1g61870, mitochondrial-like	3.34303e-10	0.959282
KoNAC59	GWHTACBH010543	Belongs to the mitochondrial carrier (TC 2.A.29) family	7.30736e-11	0.966425
KoNAC59	GWHTACBH010603	Pentatricopeptide repeat-containing protein	3.70223e-11	0.969195
KoNAC59	GWHTACBH010984	30S ribosomal protein S17	6.99092e-12	0.975046
KoNAC59	GWHTACBH012343	Belongs to the oxygen-dependent FAD-linked oxidoreductase family	1.64087e-11	0.972207
KoNAC59	GWHTACBH013173	Late embryogenesis abundant protein	1.63808e-11	0.972213
KoNAC59	GWHTACBH014285	Zinc finger protein	3.64375e-13	0.982803
KoNAC59	GWHTACBH014548	Plastocyanin-like domain	1.22053e-09	0.951989
KoNAC59	GWHTACBH015382	BES1 BZR1 homolog protein	9.31401e-10	0.953614
KoNAC59	GWHTACBH015438	Glutamate-gated receptor that probably acts as non- selective cation channel	5.43564e-10	0.956687
KoNAC59	GWHTACBH015767	Domain of unknown function (DUF4378)	1.01964e-09	0.953076
KoNAC59	GWHTACBH016469	WRKY transcription factor	1.29748e-09	0.951613
KoNAC59	GWHTACBH016939	Dirigent proteins impart stereoselectivity on the phenoxy radical-coupling reaction, yielding optically active lignans from two molecules of coniferyl alcohol in the biosynthesis of lignans, flavonolignans, and alkaloids and thus plays a central role in p	3.40346e-12	0.977213
KoNAC59	GWHTACBH017407	-	2.45694e-12	0.97813
KoNAC59	GWHTACBH018115	CBL-interacting serine threonine-protein kinase	2.61512e-11	0.97052
KoNAC59	GWHTACBH018236	-	1.56739e-09	0.950434
KoNAC59	GWHTACBH018577	Protein BYPASS1-related	1.43959e-09	0.950968
KoNAC59	GWHTACBH018582	D111 G-patch domain-containing protein	1.36383e-09	0.951305
KoNAC68	GWHTACBH000132	LysM domain	1.28023e-09	0.951696
KoNAC68	GWHTACBH000764	-	8.67617e-11	0.965687
KoNAC68	GWHTACBH001474	-	5.88341e-10	0.956249
KoNAC68	GWHTACBH001504	Monogalactosyldiacylglycerol synthase 2	1.31171e-11	0.972982
KoNAC68	GWHTACBH001789	RING-H2 finger protein	2.16764e-10	0.961462
KoNAC68	GWHTACBH003428	BTB POZ domain-containing protein	8.04903e-11	0.966012
KoNAC68	GWHTACBH003656	UDP-Glycosyltransferase	4.35154e-10	0.957895
KoNAC68	GWHTACBH008368	protein kinase inhibitor activity	6.54282e-12	0.975254
KoNAC68	GWHTACBH009162	Chaperone protein DNAj	2.05139e-12	0.978622
KoNAC68	GWHTACBH011423	phospholipase D	6.83903e-11	0.966706
KoNAC68	GWHTACBH011465	Alkaline neutral invertase	4.92696e-10	0.957225
KoNAC68	GWHTACBH013030	Receptor protein kinase-like protein	4.20389e-10	0.958079
KoNAC68	GWHTACBH013309	F-box kelch-repeat protein	8.07554e-10	0.954449
KoNAC68	GWHTACBH014911	Catalyzes the phosphorylation of D-fructose 6-phosphate to fructose 1,6-bisphosphate by ATP, the first committing step of glycolysis	1.23648e-10	0.964111
KoNAC68	GWHTACBH015326	Internal alternative NAD(P)H-ubiquinone oxidoreductase	3.32819e-12	0.977277
KoNAC68	GWHTACBH016005	Belongs to the alternative oxidase family	1.76431e-11	0.971951
KoNAC68	GWHTACBH018045	Phosphatidylinositol transfer protein	6.17876e-12	0.975432
KoNAC68	GWHTACBH018215	Alpha/beta hydrolase family	9.46911e-12	0.974072
KoNAC68	GWHTACBH018467	Protein of unknown function (DUF1442)	4.53276e-10	0.957676
KoNAC68	GWHTACBH018821	Inorganic pyrophosphatase	2.82628e-11	0.970229
KoNAC75	GWHTACBH001522	Calmodulin-like protein	5.1886e-12	0.975968
KoNAC75	GWHTACBH001679	Belongs to the UDP-glycosyltransferase family	1.02064e-09	0.953071
KoNAC75	GWHTACBH004352	Regulator of Vps4 activity in the MVB pathway	1.44919e-10	0.963381
KoNAC79	GWHTACBH003130	Allene oxide synthase, chloroplastic-like	3.41607e-10	0.95917
KoNAC79	GWHTACBH003164	isoflavone	8.54872e-10	0.954118
KoNAC79	GWHTACBH003335	LRR receptor-like serine threonine-protein kinase	5.45215e-11	0.967648
KoNAC79	GWHTACBH003823	polyamine transporter At3g13620	1.32341e-10	0.9638
KoNAC79	GWHTACBH003930	-	5.10797e-12	0.976015
KoNAC79	GWHTACBH005691	Carboxylesterase family	2.79775e-10	0.960193
KoNAC79	GWHTACBH008054	-	6.39274e-10	0.955784
KoNAC79	GWHTACBH011134	Benzyl alcohol	2.78998e-10	0.960207
KoNAC79	GWHTACBH018577	Protein BYPASS1-related	6.14702e-10	0.956004
